# Supplementary material for: A Time-Division Multiplexing Multi-Channel Micro-Electrochemical Workstation with Carbon-Based Material Electrodes for Online L-Trosine Detection
Source: Sensors (Basel). 2023 Jul 9;23(14):6252. doi: 10.3390/s23146252 (PMC10386381; doi:10.3390/s23146252)
Supplement: Supplementary file 1 [file sensors-23-06252-s001.zip]

Archive with 1 entries (1 files):
- sensors-2475507-supplementary.pdf
